# Supplementary material for: PTSD as a mediator of the relationship between trauma and psychotic experiences
Source: Psychol Med. 2020 Dec 14;52(13):2722–30. doi: 10.1017/S0033291720004821 (PMC9647519; doi:10.1017/S0033291720004821)
Supplement: Supplementary file 1 [file S0033291720004821sup.zip]

Archive with 3 entries (3 files):
- S0033291720004821sup001.docx
- S0033291720004821sup002.docx
- S0033291720004821sup003.docx
